# Supplementary material for: Short-Term Environmental Enrichment is a Stronger Modulator of Brain Glial Cells and Cervical Lymph Node T Cell Subtypes than Exercise or Combined Exercise and Enrichment
Source: Cell Mol Neurobiol. 2020 May 25;41(3):469–86. doi: 10.1007/s10571-020-00862-x (PMC7920895; doi:10.1007/s10571-020-00862-x)
Supplement: Supplementary file 1 — Electronic supplementary material 1 (XLSX 18 kb) [file 10571_2020_862_MOESM1_ESM.xlsx]

## Sheet: CD4 T cell subsets raw data
Treatment	% CD4+ T cells				% CD4+ Naïve T cells				% CD4+ Central Memory T cells				% CD4+ Effector Memory T cells				% CD4+ CD25+ T cells
	5M	10M	15M		5M	10M	15M		5M	10M	15M		5M	10M	15M		5M	10M	15M
Control	25.6	17.47	17.43		10.5	7.13	8.74		1.16	7.66	4.31		7.23	1.36	1.5		3.56	15.3	12.85
	22.8	13.52	20.52		12.01	5.33	7.71		10.45	6.01	5.11		0.2	1.19	3.92		21.32	11.53	16.94
	10.93	17.97	18.91		1.56	6.76	5.34		1.93	0.22	6.59		4.92	3.11	2.11		1.85	4.18	14.79
	17.26	27.61	18.21		6.77	8.37	7.97		8.06	8.81	5.21		1.41	4.99	1.66		16.62	20.92	14.31
	17.25	23.72	30.94		9.97	9.24	10.62		0.79	4.76	9.14		3.02	3.31	5.19		0.93	18.27	22.71
	25.92	29.83	27.64		15.04	12.59	9.78		6.2	6.48	9.52		2.1	4.19	3.4		15.66	23.36	19.69
	22.23	20.95			6.82	12.3			8.44	3.99			3	1.46			12.91	16.63
	22.23				6.82				8.44				3				12.91
EE	28.89	15.43	16.17		14.76	6	6.87		13.81	7.17	3.58		0.13	1.17	2.75		27.53	13.24	11.55
	22.3	14.95	17.76		10.5	5.72	8.13		11.46	6.58	4.66		0.15	1.48	1.94		21.14	12.87	13.18
	19.16	25.3	18.33		7.57	8.75	7.63		9.13	5.99	5.99		1.24	4.07	2.66		10.97	18.52	15.48
	19.6	28.03	24.63		7.28	8.87	12.19		9.96	5.9	6.06		1.28	7	2.96		18.84	22.37	19.39
		31.94	22.23			13.83	9.49			7.19	6.45			2.53	3.18			23.1	16.22
		20.14	21.98			10.83	7.88			4.61	7.07			2.18	2.63			15.91	14.04
PE	29.85	13.84	14.78		17.3	3.94	3.94		12.15	2.25	0.34		0.17	4.57	3.96		28.98	1.89	1.78
	24.91	15.91	19.68		13.81	7.2	6.9		10.82	6.56	5.93		0.13	1.1	3.62		24.05	14.14	16.43
	19.86	30.07	18.45		8.54	8.33	7.04		8.98	7.15	6.19		1.19	5.26	2.58		19.35	22	15.49
	18.99	33.07	16.09		6.98	7.6	4.67		9.23	7.54	0.46		1.58	4.55	4.43		18.29	19.97	1.22
		19.03	24.9			8.64	10.29			0.27	6.78			3.85	3.6			3.58	18.72
		20.93	27.26			10.75	10.08			4.35	8.15			2.44	3.39			16.39	18.76
PE+EE	24.92	25.77	16.96		10.25	9.54	7.66		7.41	7.56	3.49		3.45	2.9	3.18		18.5	18.51	12.79
	23.8	30.84	17.83		11.25	9.32	7.61		7.03	8.75	5.44		2.46	5.59	1.95		11.76	23.85	12.93
	32.59	25.58	24.63		19.86	9.37	9.74		5.91	6.03	7.09		2.83	2.44	3.47		24.42	16.84	18.86
	23.24	28.25	30.28		12.43	10.37	18.37		6.13	7.33	5.45		1.91	3.93	2.72		11.39	21.26	27.29
	30.95	29.54	25.66		13.48	8.9	10.84		8.46	5.33	7.2		4.87	2.66	3.35		15.66	17.77	19.09
	28.44	26.72	25.23		14.77	14.39	10.14		6.67	6.47	7.59		3.9	2.25	4.29		12.26	20.62	18.6
	28.69	17.39			21.29	8.82			3.43	3.6			0.91	2.08			11.41	13.71
	24.7				13.59				6.41				2.04				10.6

## Sheet: CD8 T cell subsets raw data
Treatment	% CD4+ T cells				% CD4+ Naïve T cells				% CD4+ Central Memory T cells				% CD4+ Effector Memory T cells				% CD4+ CD25+ T cells
	5M	10M	15M		5M	10M	15M		5M	10M	15M		5M	10M	15M		5M	10M	15M
Control	24.32	15.01	31.67		10.21	7.84	12.22		6.6	6.45	15.68		3.36	0.26	1.51		0.39	14.72	30.03
	17.93	18.97	34.32		9.46	10.39	15.62		8.42	7.51	14.73		0.01	0.41	1.12		17.8	18.51	32.09
	19.92	33.87	21.56		7.64	15.47	3.39		6.28	8.28	15.73		3.44	2.49	0.75		2.05	0.95	20.55
	23.57	32.22	28.07		12.6	14.21	11.78		9.73	11.14	13.37		0.44	1.94	0.96		23.01	31.34	26.33
	32.1	31.14	15.29		17.09	15.93	7.98		10.63	7.42	5.56		1.73	1.46	0.34		0.33	29.69	14.48
	42.32	35.58	23.18		23.38	19	10.09		16.04	8.9	11.79		1	1.97	0.38		24.59	34.46	21.93
	27.74	33.51			13.19	23.44			12.6	7.86			0.73	0.38			25.74	32.03
	27.74				13.19				12.6				0.73				25.74
EE	22.33	15.2	32.91		12.91	7.27	14.49		9.37	7.04	12.49		0.02	0.31	2.67		22.23	14.74	31.09
	24.84	16.88	43.04		12.45	7.08	16.36		12.3	8.82	20.09		0.02	0.4	3.06		24.74	16.41	40.71
	16.98	27.38	37.56		8.85	13.05	21.69		7.42	8.51	13.26		0.25	1.66	0.76		16.75	26.45	36.35
	18.42	30.05	41.62		8.74	16.02	23.46		8.68	6.89	13.45		0.33	1.61	1.2		17.91	29.16	40.21
		31.03	31.72			17.8	15.8			7.91	13.2			0.95	1.1			30.14	30.71
		40.18	11.06			25.64	5.96			11.35	4.06			0.58	0.26			37.45	10.53
PE	20.94	17.06	31.27		11.71	5.82	10.73		9.15	5.51	13.02		0.04	3.56	3.81		20.83	1.09	0.73
	22.28	15.47	24.73		12.58	7.24	11.19		9.63	7.35	11.32		0.02	0.43	0.83		22.17	15.05	23.2
	18.69	24.19	29.72		8.76	12.56	13.99		8.95	7.67	13.14		0.47	0.87	0.9		18.18	23.39	28.2
	20.85	27.38	31		8.63	9.67	11.97		11.1	11.23	11.81		0.46	1.9	4.08		20.31	26.06	0.66
		42.94	31.4			21.5	16.58			13.78	12.17			2.42	0.67			0.26	30.36
		40.02	32.49			24.59	10.04			12.66	19.04			0.57	1.53			37.5	30.89
PE+EE	38.9	28.97	33.63		20.71	14.09	20.38		15.14	10.56	8.89		1.13	1.1	1.59		37.13	28.06	31.8
	33.75	29.58	33.47		18.17	14.45	13.07		12.6	9.41	15.12		1.14	1.53	2.57		15.73	28.45	31.68
	36.39	38.19	32.42		23.26	17.37	15.93		10.74	12.41	13.26		0.63	1.57	1.29		32.54	36.79	29.81
	35.25	34.86	35.25		19.72	20.89	22.16		12.91	8.55	10.11		0.72	1.27	1.08		15.25	33.41	34.35
	32.01	36.26	42.31		17.34	18.37	17.03		10.58	12.11	21.8		1.5	1.2	1.63		16	35.34	41.13
	35.69	37.67	35.03		20.94	22.27	16.99		11.84	12.91	15.18		0.96	0.66	1.24		15.62	35.26	33.66
	23.26	36.97			18.16	22.94			3.71	11.33			0.25	0.48			6.68	34.76
	39.2				22.97				13.29				1.09				15.93
